# Supplementary material for: The Enterotoxin Gene Profiles and Enterotoxin Production of Staphylococcus aureus Strains Isolated from Artisanal Cheeses in Belgium
Source: Foods. 2023 Nov 3;12(21):4019. doi: 10.3390/foods12214019 (PMC10650413; doi:10.3390/foods12214019)
Supplement: Supplementary file 1 [file foods-12-04019-s001.zip]

Archive with 1 entries (1 files):
- foods-2669639-supplementary.pdf
